# Supplementary material for: Progression patterns in monoclonal gammopathy of undetermined significance and multiple myeloma outcome: a cohort study in 42 patients
Source: Exp Hematol Oncol. 2022 Feb 23;11:8. doi: 10.1186/s40164-022-00259-0 (PMC8867673; doi:10.1186/s40164-022-00259-0)
Supplement: Supplementary file 2 — Additional file 2: Table S1. Comorbidities in patients who had low-risk vs. other MGUS at first pre-diagnostic blood draw. Table S2. Myeloma treatment in patients who had low-risk vs. other MGUS at first pre-diagnostic blood draw. Table S3. M spike concentrations in low-risk vs. other MGUS of IgG isotype (for better comparison) at first blood draw. [file 40164_2022_259_MOESM2_ESM.xlsx]

## Sheet: Blad1
Table S1. Comorbidities in patients who had low-risk vs. other MGUS at first prediagnostic blood draw
Characteristic	Low-risk MGUS N (%)	Other MGUS N (%)	P valuea
Total	12 (100)	30 (100)	-
Hypertension	2 (17)	15 (50)	0.08
Cerebrovascular diseaseb	1 (8)	8 (27)	0.25
Ischemic heart disease and/or heart failure	1 (8)	9 (30)	0.23
Atrial fibrilation and/or atrial flutter	3 (25)	5 (17)	0.67
Diabetes	1 (8)	5 (17)	0.66
Venous thromboembolism	2 (17)	2 (7)	0.57
Other cancer	0 (0)	3 (10)	0.55
Any comorbidity	7 (58)	25 (83)	0.12
aFisher’s exact test was used for categorical variables and the Mann-Whitney U test for continuous variables.
bIncluding hemorrhagic and ischemic stroke and transient ischemic attacks.
Table S2. Myeloma treatment in patients who had low-risk vs. other MGUS at first prediagnostic blood draw
Treatment characteristic	Low-risk MGUS N (%)	Other MGUS N (%)	P valuea
Total	12 (100%)	25 (100%)	-
Median number of treatment lines (range)	2.5 (1-8)	3.0 (0-9)	0.59
Autologous stem cell transplant (ASCT)
ASCT	8 (67%)	16 (64%)	1.00
No ASCT	4 (33%)	9 (36%)
Received modern drugs
Proteasome inhibitor (PI)	3 (25%)	2 (8%)
Immunomodulating agent (IMiD)	2 (17%)	3 (12%)	0.49
PI and IMiD	5 (41%)	15 (60%)
No modern drug	2 (17%)	5 (20%)
Modern drug and ASCT part of frontline therapy
Yes	2 (17%)	3 (12%)	1.00
No	10 (83%)	22 (88%)
aFisher’s exact test was used for categorical variables and the Mann-Whitney U test for continuous variables.
Table S3. M spike concentrations in low-risk vs. other MGUS of IgG isotype (for better comparison) at first blood draw
Characteristic	Low-risk MGUS	Other MGUS	P valuea
Total	12 (100%)	15 (100%)	-
Years to MM initiationb, Median (range)
First pre-diagnostic blood draw to MMb	13.5 (6.8-24.8)	12.1 (1.5-27.7)	0.96
Repeated pre-diagnostic blood draw to MMb	4.2 (0.2-15.8)	5.5 (0.5-22.6)	0.50
M spike concentration (g/L), Median (range)
First pre-diagnostic blood draw	4.5 (0.5-12)	12.0 (0.5-21)	< 0.01
Repeated pre-diagnostic blood draw	13.0 (5.0-50.0)	19.0 (8.0-47.0)	0.07
Myeloma diagnosis	38.5 (18.0-70.0)	35.0 (14.0-60.0)	0.56
MM initiationb	41.5 (20.0-70.0)	45.0 (18.0-111.0)	0.79
Annual M protein increase (g/L), Median (range)
First pre-diagnostic blood draw to MMb	3.0 (1.0-6.3)	2.2 (0.2-14.6)	0.72
Repeated pre-diagnostic blood draw to MMb	6.0 (1.2-120.0)	2.2 (-10.0-31.5)	0.13
First to repeated prediagnostic blood draw	1.0 (-0.6-4.4)	1.4 (-1.4-28.4)	0.50
aThe Mann-Whitney U test was used to compare continuous variables.
bMM initiation (i.e. frontline therapy start) or last clinical follow-up after myeloma diagnosis in four patients who did
not progress to MM (all had other MGUS at first pre-diagnostic blood draw).
